# Supplementary material for: Unravelling the origin of the basket stars and their allies (Echinodermata, Ophiuroidea, Euryalida)
Source: Sci Rep. 2018 May 31;8:8493. doi: 10.1038/s41598-018-26877-5 (PMC5981468; doi:10.1038/s41598-018-26877-5)
Supplement: Supplementary file 2 — Supplementary Dataset 2 [file 41598_2018_26877_MOESM2_ESM.xlsx]

## Sheet: Feuil1
Supplementary Data 2: character matrix for Bayesian inference analysis using MrBayes
Thuy and Stöhr: Unravelling the origin of the basket stars and their allies (Echinodermata, Ophiuroidea, Euryalida)
Begin Data;
Dimensions NTax=48 NChar=130;
Format datatype=Standard gap=- missing=?;
Matrix
Aganaster_gregarius	010000?0--0000100211??00--?010132100??1??-?000??1100000001100000000000?0000-100000?00111101110020100000321101010-------10100010--0
Amphilepis_norvegica	11000000--00200022113100--002113200021201-100020110000010110000020001200010-101----1011110101001000001110001----111110001001---0-0
Amphilimna_olivacea	11000?030000110021103100--001114010001010-102020110200100110010120001200110-00020122011210112001000002120011----111110000001---0-1
Amphioplus_congensis	11011-00--0013??021????0--010103210001100-20203100130011010-000100001210010-100110120?1210101001000002120011----011110001001---113
Amphiura_chiajei	11000000--00102122121100--001111210011100-20203100130011000-000100001210010-10000012011210101001000002110011----011110001001---113
Aplocoma_agassizi	11001-?10000101010112000--?000132100??1?0-000000110000000110000100000100000-00001000001010111002300000112001----200001101000010--1
Aspiduriella_scutellata	000001?100002310000???00--?0101001100??0011?????11000000010-0000000000?0100-300400100010101000000100021301100111-------01100001--0
Aspiduriella_streichani	000001?100002210000?5000--00011001110??1111??2??????0010010-0001000000?0100-30040?100010101000000000001301100111-------010?0001--?
Asteronyx_loveni	3--11-20--00201002005010--00111300000?031-0002000102001?????002----11001102220030000000-0000000000000213110000??-------01??0300--1
Eirenura_papillata	1101??2211011210201?0000--01001411100?1101100010110000110110100010000001100-00010111011010112112010201112001----200012001000011--1
Euryale_aspera	3--11-2100012010020150?0--001113000100?10-11000001021110100-002----110?1002101030000100-0000000000000203311001??-------01000300--1
Gorgonocephalus_caputmedusae	3--11-2300012010010?50?0--00211110110?03100102000102111?????001120011001102200030000100-001000000000020311000200-------01000300--1
Hemieuryale_pustulata	20100000--002010020????0--012111010001210-1020201101001001101011?00101?0000-00001000000-00102001310102113001----111100001000100--0
Histampica_duplicata	10000000--00102022113100--001114010000110-100020110100100110000000001210010-20001001011010102001001102120011----001010001001---101
Inexpectaca-tha_acrobatica	010001?10001001010113000--01111321000?110-1000201100000001101000010013?1011120011101000-11002002300220100001----200001201000112--2
Melusinaster_alissawhitegluzae	?????????????????????????????????????????????????????0???????????????????????0?????0000-101000000000001301100100-------01010001--0
Ophiacantha_bidentata	11011-031001101010103000--002012010000230-100020110000000110100000001311010-20001101001011003202300010100001----200001201000112--2
Ophiactis_savignyi	11011-030000222002123100--001111210002120-2000210003001000101000210012?1001010000101001010102001001102120001----001010001001---103
Ophiarachna_incrassata	11011-011001001210102000--1020102110012101110100110000100110110111101302010-00011?00001010112002210032112001----200001101000210--1
Ophienigma_spinilimbatum	100000031000002022113110--002002010001130-202020110100110110100101001200010-20011101001010102001001002120001----001010001011---101
Ophiochiton_fastigatus	10010000--00100022123100--00211421100023012000201101001001100001200012?0010-20001012011110111001010202120001----111100001000113--3
Ophiochondrus_stelliger	11011-011001201010123000--012112010002100-1000201100000101101000000011?1011010021101001011003102300110100001----201001201000102--1
Ophiocopa_spatula	11001-010000031012113000--011013210002210-100020110000000110100001001311100-20001101001011103202300010100001----200001201010112--2
Ophiocoma_echinata	11011-011001001210112000--101010010002211-200131000400100110100111101302010-20001000001010102002010022100001----200001201010213--3
Ophiocomina_nigra	11011-011001001012113100--0021120110022310201100110000110110000100001301010-20011101001011101202000010100001----200001201010113--2
Ophiocten_sericeum	10000000--0000100211501211010014001000100110020111000000010-000110001200010-210100010012100012020100310311000300-------02000310--1
Ophioderma_longicauda	11011-011001001210121000--102010210001130-210100110000100110110111100002100-00001000011010112002210132112001----200001101000210--1
Ophiodoris_malignus	11001-00--0000002211310100001000210001210-200020110100100110000120001200010-10001112011110102001010102120001----101100001010113--3
Ophiolepis_superba	20001-00--00101102123110--000013010001210-20202011010010011000111000000?010-00001000011010101002210132120011----111100001000200--0
Ophioleuce_seminudum	10010001100100002011310100000013210001100-001010110000000110100112?00101010-30001101011010112112300201113001----200012001010111--0
Ophiolimna_bairdi	11011-021001001010113000--011012010000230-101020110000000110100002001211010-20011101001011101202000110100001----200011201000112--2
Ophiolycus_purpureus	11011-110001001010123000--002112210000031-1011001100001101100?1110?01201001110020101011011110000010100100001----200001101010111--1
Ophiomusium_lymani	20000000--0020100202501202010013110000200-102000110000000110000000000000000-000010000111100010021100001321101311-------10100010--0
Ophiomyces_delata	01011-03001------1120000--0000032111011201101010110100010111100000001201110-10000111001010111202010001112001----200012001000111--2
Ophiomyxa_pentagona	3--11-20--00001212112000--101010010000100-2100001100001101100001100000010010101----0001010110000310000112011----200001101000210--1
Ophionereis_porrecta	10011-00--0000002212310100001000210001210-200031100300100110101121001200010-10001013001110102001010002120001----101100001010113--3
Ophiopallas_paradoxa	10011-01100100102012310101010003210000210-002000110000100110100112100101011110001?01011010112112100201120001----200012001010111--0
Ophiopholis_aculeata	10101-021101102021104100--002111010002221-201131001300111010101121001201011110000103011010102001001022120011----201001001001---213
Ophioplax_lamellosa	10001-00--0000202012310100011013210001210-100020110100100110000120001200000-10001012011210101001010102120001----101100001010113--3
Ophiopsila_guineensis	11011-00--00103022113100--001110210001121-202031000300110110000120001200100-00041102011110110001000002110011----111110000011---0-1
Ophioscolex_glacialis	3--11-20--1------2103000--002012000002031-001110110000100110002----01201010-201----0011011110002010202100001----201000000010111--0
[Ophiosparte_gigas	10011-10--000010021150121100201120100?031100020011000010010-000110001200100-210201010012100000020000020301100300-------02000300--1]
Ophiotholia_spatifer	110???00--1------2120000--0000032111011201101010110100000111000000001201010-10000111001011111202010101112001----201010000000111--1
Ophiothrix_fragilis	111001030100200021104100--0020010102----2-101131001300111110100111001301012110020003011010102001001022120011----201001001001---203
Ophiotreta_valenciennesi	11011-011001101010103100--101013210001111-1011001100001001100001000013?1110-20001101011011101202000010100001----200001201000113--2
Ophiozonella_longispina	10000000--00101002123110--001013010001200-200021110200100110100111101200010-20001000011010112002310132133011----111100001000200--0
Ophiura_ophiura	10000000--0010100211511212010014001001131110020011000000010-000110000100100-210000110112100011020100320011101300-------02000300--1
Palaeocoma_milleri	100????1100020100010501212010013110001100-1001??110000110110000110000000100-200000100010101010021101321311101300-------01100010--1
Sigsbeia_murrhina	20100000--00201?020????0--?02011010020100-1?????????00101110101101010000100-31001?00010-10102001210102033001----111100001000100--0
;
End;
begin mrbayes;
outgroup Aganaster_gregarius;
charset morphology = 1 -130;
lset rates = gamma;
lset coding = informative nbetacat = 5;
prset symdirihyperpr = fixed ( infinity ) ratepr = variable;
prset brlenspr = unconstrained : exponential ( 1.0 ) shapepr = exponential ( 1.0 );
mcmc ngen = 3000000 samplefreq = 1000 printfreq = 10000 starttree = random;
END;
